# Supplementary material for: Landslide susceptibility mapping in an area of underground mining using the multicriteria decision analysis method
Source: Environ Monit Assess. 2018 Nov 14;190(12):725. doi: 10.1007/s10661-018-7085-5 (PMC6244970; doi:10.1007/s10661-018-7085-5)
Supplement: Supplementary file 1 — (PY 3 kb) [file 10661_2018_7085_MOESM1_ESM.py]

'''
Title: Landslide Susceptibility Mapping in an Area of Underground Mining Using the Multicriteria Decision Analysis Method
Journal: Environmental Monitoring and Assessment
Authors: Deniz Arca, Hakan Ş. Kutoğlu and Kazimierz Becek (Corresponding author) E-mail: kazimierz.becek@pwr.edu.pl
'''
import arcpy
import math
import sys

Ly = arcpy.GetParameterAsText(0) #'Pano Genisligi Giriniz: ')
Ld = arcpy.GetParameterAsText(1) #'Pano Ilerleme Boyu Giriniz:')
Ha = arcpy.GetParameterAsText(2) #'Alt Yukseklik Degeri Giriniz:')
Ho = arcpy.GetParameterAsText(3) #'Orta Yukseklik Degeri Giriniz:')
Hu = arcpy.GetParameterAsText(4) #'Ust Yukseklik Degeri Giriniz:')
ka = arcpy.GetParameterAsText(5) #'Alt pano sinir acisini giriniz: ')
ko = arcpy.GetParameterAsText(6) #'Orta pano sinir acisini giriniz: ')
ku = arcpy.GetParameterAsText(7) #'Ust pano sinir acisi giriniz: ')
shape = arcpy.GetParameterAsText(8)
out = arcpy.GetParameterAsText(9)

spatial_ref = arcpy.Describe(shape).spatialReference
if not spatial_ref.type == u'Projected':
    arcpy.AddWarning("Projeksiyon sistemi tanimlanmalidir")
    sys.exit()

    

with arcpy.da.SearchCursor(shape, "SHAPE@") as cursor:
     for row in cursor:
         print row[0]

L1 = float(Ha)*(1/math.tan(math.radians(float(ka))))
L2 = float(Hu)*(1/math.tan(math.radians(float(ku))))
L3 = float(Ho)*(1/math.tan(math.radians(float(ko))))
L4 = float(Ho)*(1/math.tan(math.radians(float(ko))))

def hesapYap(Ly, Ld, Ha, Ho, Hu, ka, ko, ku):
        
        try:
            Ly = float(Ly)
            Ld = float(Ld)
            Ha = float(Ha)
            Ho = float(Ho)
            Hu = float(Hu)
            ka = float(ka)
            ko = float(ko)
            ku = float(ku)
            L1=Ha*(1/math.tan(math.radians(ka)))
            L2=Hu*(1/math.tan(math.radians(ku)))
            L3=Ho*(1/math.tan(math.radians(ko)))
            L4=Ho*(1/math.tan(math.radians(ko)))
            a=Ld+L3+L4
            b=Ly+L1+L2
            sonuc = 'L1 : ' + str(L1) + "\n" + 'L2 : ' +str(L2) + "\n" + 'L3 : ' +str(L3) \
                     + "\n" + 'L4 : ' +str(L4) + "\n" + 'a : ' +str(a) + "\n" + 'b : ' +str(b)
            return sonuc   
        except:
             print 'Lutfen sayi giriniz','Ondalik icin nokta kullanin'

feat = row[0]
ext = feat.extent
xmax = ext.XMax
xmin = ext.XMin
ymax = ext.YMax
ymin = ext.YMin

def pList2Poly(pList):
    """ pList sample [[1,2], [2,3]]"""
    pObj = arcpy.Polyline(arcpy.Array([arcpy.Point(*coords) for coords in pList]))
    return pObj

x = xmin + ((xmax-xmin)/2)
y = ymin + ((ymax-ymin)/2)

L1_p = []
L2_p = []
L3_p = []
L4_p = []
L1_p.append([xmin, y])
L1_p.append([xmin - L1, y])
L2_p.append([xmax, y])
L2_p.append([xmax + L2, y])
L3_p.append([x, ymax])
L3_p.append([x, ymax + L3])
L4_p.append([x, ymin])
L4_p.append([x, ymin-L4])

pGeom = []
for i in [L1_p, L2_p, L3_p, L4_p]:
    pGeom.append(pList2Poly(i))

arcpy.CopyFeatures_management(pGeom, r'in_memory\denemeeee')
arcpy.DefineProjection_management(r'in_memory\denemeeee', spatial_ref)
arcpy.MinimumBoundingGeometry_management(r'in_memory\denemeeee', r'in_memory\convex', "CONVEX_HULL","ALL")
with arcpy.da.SearchCursor(r'in_memory\convex', "SHAPE@") as curs:
     for r in curs:
        alan = r[0].area

arcpy.PolygonToLine_management(r'in_memory\convex', r'in_memory\convexLine')
with arcpy.da.SearchCursor(r'in_memory\convexLine', "SHAPE@") as cursor:
     for rowI in cursor:
         print rowI[0]

InCur = arcpy.da.InsertCursor(r'in_memory\denemeeee', "SHAPE@")
InCur.insertRow([rowI[0]])
arcpy.CopyFeatures_management(r'in_memory\denemeeee', out)
for i in [r'in_memory\denemeeee', r'in_memory\convex', r'in_memory\convexLine']:
    arcpy.Delete_management(i)
arcpy.AddWarning(hesapYap(Ly, Ld, Ha, Ho, Hu, ka, ko, ku))
arcpy.AddWarning("Area  :" +  str(alan/1000000) + " Square Kilometer")
